# Supplementary material for: False positive reduction in protein-protein interaction predictions using gene ontology annotations
Source: BMC Bioinformatics. 2007 Jul 23;8:262. doi: 10.1186/1471-2105-8-262 (PMC1941744; doi:10.1186/1471-2105-8-262)
Supplement: Additional file 2 — The complete listing of all GO molecular function clusters, their representing keywords, and corresponding ln p values for both studied organisms S. cerevisiae, and C. elegans. [file 1471-2105-8-262-S2.txt]

This file contains the complete listing of clusters of GO molecular functions assigned to
proteins in experimental datasets of S. cerevisiae and C. elegans, respectively.
each cluster is accompanied with a representing keyword and its corresponding ln P value.
************************************************************************************************
CLUSTER 1:
represntative keyword: binding, ln p(n)= -33.5
GO:0003723		RNA binding	F
GO:0000166		nucleotide binding	F
GO:0003677		DNA binding	F
GO:0003676		nucleic acid binding	F
GO:0000339		RNA cap binding	F
GO:0008097		5S rRNA binding	F
GO:0042134		rRNA primary transcript binding	F
GO:0030515		snoRNA binding	F
GO:0003729		mRNA binding	F
GO:0008312		7S RNA binding	F
GO:0019843		rRNA binding	F
GO:0019001		guanyl nucleotide binding	F
GO:0003680		AT DNA binding	F
GO:0000217		DNA secondary structure binding	F
GO:0003690		double-stranded DNA binding	F
GO:0003697		single-stranded DNA binding	F
GO:0003725		double-stranded RNA binding	F
GO:0017069		snRNA binding	F
GO:0008134		transcription factor binding	F
GO:0003684		damaged DNA binding	F
GO:0019237		centromeric DNA binding	F
GO:0042162		telomeric DNA binding	F
GO:0003688		DNA replication origin binding	F
GO:0045142		triplex DNA binding	F
GO:0000049		tRNA binding	F
GO:0000182		rDNA binding	F
GO:0030620		U2 snRNA binding	F
GO:0008139		nuclear localization sequence binding	F
GO:0005515		protein binding	F
GO:0042802		protein self binding	F
GO:0030674		protein binding, bridging	F
GO:0048306		calcium-dependent protein binding	F
GO:0016597		amino acid binding	F
GO:0008092		cytoskeletal protein binding	F
GO:0051082		unfolded protein binding	F
GO:0019904		protein domain specific binding	F
GO:0031072		heat shock protein binding	F
GO:0019901		protein kinase binding	F
GO:0043021		ribonucleoprotein binding	F
GO:0005519		cytoskeletal regulatory protein binding	F
GO:0008157		protein phosphatase 1 binding	F
GO:0005524		ATP binding	F
GO:0005525		GTP binding	F
GO:0051287		NAD binding	F
GO:0050660		FAD binding	F
GO:0008536		Ran GTPase binding	F
GO:0050661		NADP binding	F
GO:0017048		Rho GTPase binding	F
GO:0048037		cofactor binding	F
GO:0010181		FMN binding	F
GO:0017137		Rab GTPase binding	F
GO:0051020		GTPase binding	F
GO:0016208		AMP binding	F
GO:0008270		zinc ion binding	F
GO:0005509		calcium ion binding	F
GO:0005506		iron ion binding	F
GO:0046872		metal ion binding	F
GO:0030145		manganese ion binding	F
GO:0005507		copper ion binding	F
GO:0008199		ferric iron binding	F
GO:0000287		magnesium ion binding	F
GO:0030276		clathrin binding	F
GO:0003779		actin binding	F
GO:0005545		phosphatidylinositol binding	F
GO:0008143		poly(A) binding	F
GO:0005529		sugar binding	F
GO:0003682		chromatin binding	F
GO:0005048		signal sequence binding	F
GO:0051015		actin filament binding	F
GO:0009374		biotin binding	F
GO:0030976		thiamin pyrophosphate binding	F
GO:0035091		phosphoinositide binding	F
GO:0017022		myosin binding	F
GO:0015631		tubulin binding	F
GO:0042393		histone binding	F
GO:0005543		phospholipid binding	F
GO:0020037		heme binding	F
GO:0003785		actin monomer binding	F
GO:0000149		SNARE binding	F
GO:0030170		pyridoxal phosphate binding	F
GO:0008289		lipid binding	F
GO:0008017		microtubule binding	F
GO:0005053		peroxisome targeting signal-2 binding	F
GO:0051087		chaperone binding	F
GO:0043176		amine binding	F
GO:0043035		chromatin insulator sequence binding	F
GO:0045159		myosin II binding	F
GO:0008190		eukaryotic initiation factor 4E binding	F
GO:0000268		peroxisome targeting sequence binding	F
GO:0005052		peroxisome targeting signal-1 binding	F
GO:0005536		glucose binding	F
GO:0043325		phosphatidylinositol-3,4-bisphosphate binding	F
GO:0017024		myosin I binding	F
GO:0043130		ubiquitin binding	F
GO:0030332		cyclin binding	F
GO:0030246		carbohydrate binding	F
GO:0031177		phosphopantetheine binding	F
GO:0003786		actin lateral binding	F
GO:0019840		isoprenoid binding	F
GO:0005047		signal recognition particle binding	F
GO:0005537		mannose binding	F
GO:0043014		alpha-tubulin binding	F
GO:0050839		cell adhesion molecule binding	F
GO:0048487		beta-tubulin binding	F
GO:0048039		ubiquinone binding	F
GO:0005488		binding	F
///
CLUSTER 2:
represntative keyword: ase activity, ln p(n)= -160.0
GO:0008168		methyltransferase activity	F
GO:0004682		protein kinase CK2 activity	F
GO:0004672		protein kinase activity	F
GO:0004674		protein serine/threonine kinase activity	F
GO:0004713		protein-tyrosine kinase activity	F
GO:0046961		hydrogen-transporting ATPase activity, rotational mechanism	F
GO:0046933		hydrogen-transporting ATP synthase activity, rotational mechanism	F
GO:0016887		ATPase activity	F
GO:0004175		endopeptidase activity	F
GO:0016787		hydrolase activity	F
GO:0017111		nucleoside-triphosphatase activity	F
GO:0004601		peroxidase activity	F
GO:0004691		cAMP-dependent protein kinase activity	F
GO:0004679		AMP-activated protein kinase activity	F
GO:0003899		DNA-directed RNA polymerase activity	F
GO:0000175		3'-5'-exoribonuclease activity	F
GO:0004842		ubiquitin-protein ligase activity	F
GO:0003924		GTPase activity	F
GO:0004004		ATP-dependent RNA helicase activity	F
GO:0008026		ATP-dependent helicase activity	F
GO:0004386		helicase activity	F
GO:0016779		nucleotidyltransferase activity	F
GO:0008235		metalloexopeptidase activity	F
GO:0008121		ubiquinol-cytochrome-c reductase activity	F
GO:0004222		metalloendopeptidase activity	F
GO:0017136		NAD-dependent histone deacetylase activity	F
GO:0045129		NAD-independent histone deacetylase activity	F
GO:0015071		protein phosphatase type 2C activity	F
GO:0004059		aralkylamine N-acetyltransferase activity	F
GO:0004145		diamine N-acetyltransferase activity	F
GO:0008080		N-acetyltransferase activity	F
GO:0004402		histone acetyltransferase activity	F
GO:0004722		protein serine/threonine phosphatase activity	F
GO:0003855		3-dehydroquinate dehydratase activity	F
GO:0003856		3-dehydroquinate synthase activity	F
GO:0003866		3-phosphoshikimate 1-carboxyvinyltransferase activity	F
GO:0004764		shikimate 5-dehydrogenase activity	F
GO:0004765		shikimate kinase activity	F
GO:0004088		carbamoyl-phosphate synthase (glutamine-hydrolyzing) activity	F
GO:0004086		carbamoyl-phosphate synthase activity	F
GO:0016874		ligase activity	F
GO:0003872		6-phosphofructokinase activity	F
GO:0004617		phosphoglycerate dehydrogenase activity	F
GO:0016616		oxidoreductase activity, acting on the CH-OH group of donors, NAD or NADP as acceptor	F
GO:0004298		threonine endopeptidase activity	F
GO:0004749		ribose phosphate diphosphokinase activity	F
GO:0016978		lipoate-protein ligase B activity	F
GO:0004721		phosphoprotein phosphatase activity	F
GO:0004149		dihydrolipoyllysine-residue succinyltransferase activity	F
GO:0008415		acyltransferase activity	F
GO:0004250		aminopeptidase I activity	F
GO:0004176		ATP-dependent peptidase activity	F
GO:0004252		serine-type endopeptidase activity	F
GO:0004693		cyclin-dependent protein kinase activity	F
GO:0016301		kinase activity	F
GO:0008173		RNA methyltransferase activity	F
GO:0004596		peptide alpha-N-acetyltransferase activity	F
GO:0004042		amino-acid N-acetyltransferase activity	F
GO:0004550		nucleoside diphosphate kinase activity	F
GO:0004652		polynucleotide adenylyltransferase activity	F
GO:0000163		protein phosphatase type 1 activity	F
GO:0000158		protein phosphatase type 2A activity	F
GO:0003724		RNA helicase activity	F
GO:0003938		IMP dehydrogenase activity	F
GO:0004540		ribonuclease activity	F
GO:0008408		3'-5' exonuclease activity	F
GO:0004360		glutamine-fructose-6-phosphate transaminase (isomerizing) activity	F
GO:0004407		histone deacetylase activity	F
GO:0004730		pseudouridylate synthase activity	F
GO:0004818		glutamate-tRNA ligase activity	F
GO:0004812		tRNA ligase activity	F
GO:0004525		ribonuclease III activity	F
GO:0004559		alpha-mannosidase activity	F
GO:0015923		mannosidase activity	F
GO:0000179		rRNA (adenine-N6,N6-)-dimethyltransferase activity	F
GO:0016433		rRNA (adenine) methyltransferase activity	F
GO:0008649		rRNA methyltransferase activity	F
GO:0008757		S-adenosylmethionine-dependent methyltransferase activity	F
GO:0004680		casein kinase activity	F
GO:0016435		rRNA (guanine) methyltransferase activity	F
GO:0008650		rRNA (uridine-2'-O-)-methyltransferase activity	F
GO:0004518		nuclease activity	F
GO:0003860		3-hydroxyisobutyryl-CoA hydrolase activity	F
GO:0004406		H3/H4 histone acetyltransferase activity	F
GO:0008276		protein methyltransferase activity	F
GO:0008170		N-methyltransferase activity	F
GO:0004016		adenylate cyclase activity	F
GO:0016849		phosphorus-oxygen lyase activity	F
GO:0003893		epsilon DNA polymerase activity	F
GO:0003887		DNA-directed DNA polymerase activity	F
GO:0003678		DNA helicase activity	F
GO:0004003		ATP-dependent DNA helicase activity	F
GO:0016818		hydrolase activity, acting on acid anhydrides, in phosphorus-containing anhydrides	F
GO:0004827		proline-tRNA ligase activity	F
GO:0016773		phosphotransferase activity, alcohol group as acceptor	F
GO:0003934		GTP cyclohydrolase I activity	F
GO:0004240		mitochondrial processing peptidase activity	F
GO:0004707		MAP kinase activity	F
GO:0016791		phosphoric monoester hydrolase activity	F
GO:0004449		isocitrate dehydrogenase (NAD+) activity	F
GO:0016491		oxidoreductase activity	F
GO:0047046		homoisocitrate dehydrogenase activity	F
GO:0016966		nitric oxide reductase activity	F
GO:0043138		3' to 5' DNA helicase activity	F
GO:0004148		dihydrolipoyl dehydrogenase activity	F
GO:0015036		disulfide oxidoreductase activity	F
GO:0004122		cystathionine beta-synthase activity	F
GO:0004373		glycogen (starch) synthase activity	F
GO:0003989		acetyl-CoA carboxylase activity	F
GO:0004075		biotin carboxylase activity	F
GO:0004739		pyruvate dehydrogenase (acetyl-transferring) activity	F
GO:0016624		oxidoreductase activity, acting on the aldehyde or oxo group of donors, disulfide as acceptor	F
GO:0004526		ribonuclease P activity	F
GO:0004843		ubiquitin-specific protease activity	F
GO:0004197		cysteine-type endopeptidase activity	F
GO:0004221		ubiquitin thiolesterase activity	F
GO:0004366		glycerol-3-phosphate O-acyltransferase activity	F
GO:0004527		exonuclease activity	F
GO:0004349		glutamate 5-kinase activity	F
GO:0016279		protein-lysine N-methyltransferase activity	F
GO:0004591		oxoglutarate dehydrogenase (succinyl-transferring) activity	F
GO:0004618		phosphoglycerate kinase activity	F
GO:0004660		protein farnesyltransferase activity	F
GO:0004661		protein geranylgeranyltransferase activity	F
GO:0008318		protein prenyltransferase activity	F
GO:0003825		alpha,alpha-trehalose-phosphate synthase (UDP-forming) activity	F
GO:0003963		RNA-3'-phosphate cyclase activity	F
GO:0004484		mRNA guanylyltransferase activity	F
GO:0004022		alcohol dehydrogenase activity	F
GO:0004350		glutamate-5-semialdehyde dehydrogenase activity	F
GO:0003883		CTP synthase activity	F
GO:0000014		single-stranded DNA specific endodeoxyribonuclease activity	F
GO:0004519		endonuclease activity	F
GO:0003917		DNA topoisomerase type I activity	F
GO:0000150		recombinase activity	F
GO:0017017		MAP kinase phosphatase activity	F
GO:0008138		protein tyrosine/serine/threonine phosphatase activity	F
GO:0042054		histone methyltransferase activity	F
GO:0016274		protein-arginine N-methyltransferase activity	F
GO:0004555		alpha,alpha-trehalase activity	F
GO:0004615		phosphomannomutase activity	F
GO:0004822		isoleucine-tRNA ligase activity	F
GO:0004828		serine-tRNA ligase activity	F
GO:0003755		peptidyl-prolyl cis-trans isomerase activity	F
GO:0004072		aspartate kinase activity	F
GO:0004712		protein threonine/tyrosine kinase activity	F
GO:0016820		hydrolase activity, acting on acid anhydrides, catalyzing transmembrane movement of substances	F
GO:0004823		leucine-tRNA ligase activity	F
GO:0008094		DNA-dependent ATPase activity	F
GO:0003918		DNA topoisomerase (ATP-hydrolyzing) activity	F
GO:0004709		MAP kinase kinase kinase activity	F
GO:0004708		MAP kinase kinase activity	F
GO:0005078		MAP-kinase scaffold activity	F
GO:0003891		delta DNA polymerase activity	F
GO:0019706		protein-cysteine S-palmitoleyltransferase activity	F
GO:0003864		3-methyl-2-oxobutanoate hydroxymethyltransferase activity	F
GO:0008379		thioredoxin peroxidase activity	F
GO:0003916		DNA topoisomerase activity	F
GO:0016407		acetyltransferase activity	F
GO:0004725		protein tyrosine phosphatase activity	F
GO:0004520		endodeoxyribonuclease activity	F
GO:0017108		5'-flap endonuclease activity	F
GO:0016667		oxidoreductase activity, acting on sulfur group of donors	F
GO:0004781		sulfate adenylyltransferase (ATP) activity	F
GO:0004092		carnitine O-acetyltransferase activity	F
GO:0004697		protein kinase C activity	F
GO:0042623		ATPase activity, coupled	F
GO:0004437		inositol or phosphatidylinositol phosphatase activity	F
GO:0004735		pyrroline-5-carboxylate reductase activity	F
GO:0008466		glycogenin glucosyltransferase activity	F
GO:0016758		transferase activity, transferring hexosyl groups	F
GO:0004724		magnesium-dependent protein serine/threonine phosphatase activity	F
GO:0004638		phosphoribosylaminoimidazole carboxylase activity	F
GO:0008193		tRNA guanylyltransferase activity	F
GO:0003983		UTP:glucose-1-phosphate uridylyltransferase activity	F
GO:0004126		cytidine deaminase activity	F
GO:0004515		nicotinate-nucleotide adenylyltransferase activity	F
GO:0000309		nicotinamide-nucleotide adenylyltransferase activity	F
GO:0004364		glutathione transferase activity	F
GO:0004849		uridine kinase activity	F
GO:0004067		asparaginase activity	F
GO:0016811		hydrolase activity, acting on carbon-nitrogen (but not peptide) bonds, in linear amides	F
GO:0003952		NAD+ synthase (glutamine-hydrolyzing) activity	F
GO:0016810		hydrolase activity, acting on carbon-nitrogen (but not peptide) bonds	F
GO:0004634		phosphopyruvate hydratase activity	F
GO:0004108		citrate (Si)-synthase activity	F
GO:0046912		transferase activity, transferring acyl groups, acyl groups converted into alkyl on transfer	F
GO:0004748		ribonucleoside-diphosphate reductase activity	F
GO:0004170		dUTP diphosphatase activity	F
GO:0004131		cytosine deaminase activity	F
GO:0004794		threonine ammonia-lyase activity	F
GO:0050291		sphingosine N-acyltransferase activity	F
GO:0004655		porphobilinogen synthase activity	F
GO:0015926		glucosidase activity	F
GO:0004587		ornithine-oxo-acid transaminase activity	F
GO:0008483		transaminase activity	F
GO:0008251		tRNA specific adenosine deaminase activity	F
GO:0008174		mRNA methyltransferase activity	F
GO:0004809		tRNA (guanine-N2-)-methyltransferase activity	F
GO:0016855		racemase and epimerase activity, acting on amino acids and derivatives	F
GO:0004535		poly(A)-specific ribonuclease activity	F
GO:0008175		tRNA methyltransferase activity	F
GO:0008233		peptidase activity	F
GO:0000721		(R,R)-butanediol dehydrogenase activity	F
GO:0004327		formaldehyde dehydrogenase (glutathione) activity	F
GO:0004100		chitin synthase activity	F
GO:0004430		1-phosphatidylinositol 4-kinase activity	F
GO:0004335		galactokinase activity	F
GO:0004553		hydrolase activity, hydrolyzing O-glycosyl compounds	F
GO:0004590		orotidine-5'-phosphate decarboxylase activity	F
GO:0004681		casein kinase I activity	F
GO:0004053		arginase activity	F
GO:0004289		subtilase activity	F
GO:0016742		hydroxymethyl-, formyl- and related transferase activity	F
GO:0004644		phosphoribosylglycinamide formyltransferase activity	F
GO:0004733		pyridoxamine-phosphate oxidase activity	F
GO:0008898		homocysteine S-methyltransferase activity	F
GO:0000906		6,7-dimethyl-8-ribityllumazine synthase activity	F
GO:0004746		riboflavin synthase activity	F
GO:0016740		transferase activity	F
GO:0003999		adenine phosphoribosyltransferase activity	F
GO:0008311		double-stranded DNA specific 3'-5' exodeoxyribonuclease activity	F
GO:0004528		phosphodiesterase I activity	F
GO:0016298		lipase activity	F
GO:0004806		triacylglycerol lipase activity	F
GO:0004629		phospholipase C activity	F
GO:0005286		basic amino acid permease activity	F
GO:0000213		tRNA-intron endonuclease activity	F
GO:0008863		formate dehydrogenase activity	F
GO:0004129		cytochrome-c oxidase activity	F
GO:0015450		protein translocase activity	F
GO:0008534		purine-specific oxidized base lesion DNA N-glycosylase activity	F
GO:0000034		adenine deaminase activity	F
GO:0019239		deaminase activity	F
GO:0004000		adenosine deaminase activity	F
GO:0019170		D-lactaldehyde dehydrogenase activity	F
GO:0004582		dolichyl-phosphate beta-D-mannosyltransferase activity	F
GO:0008553		hydrogen-exporting ATPase activity, phosphorylative mechanism	F
GO:0015662		ATPase activity, coupled to transmembrane movement of ions, phosphorylative mechanism	F
GO:0003869		4-nitrophenylphosphatase activity	F
GO:0004035		alkaline phosphatase activity	F
GO:0016620		oxidoreductase activity, acting on the aldehyde or oxo group of donors, NAD or NADP as acceptor	F
GO:0030693		caspase activity	F
GO:0042781		3'-tRNA processing endoribonuclease activity	F
GO:0004151		dihydroorotase activity	F
GO:0016812		hydrolase activity, acting on carbon-nitrogen (but not peptide) bonds, in cyclic amides	F
GO:0004564		beta-fructofuranosidase activity	F
GO:0008237		metallopeptidase activity	F
GO:0004165		dodecenoyl-CoA delta-isomerase activity	F
GO:0004791		thioredoxin-disulfide reductase activity	F
GO:0000030		mannosyltransferase activity	F
GO:0003889		alpha DNA polymerase activity	F
GO:0004521		endoribonuclease activity	F
GO:0004301		epoxide hydrolase activity	F
GO:0000253		3-keto sterol reductase activity	F
GO:0004848		ureidoglycolate hydrolase activity	F
GO:0004451		isocitrate lyase activity	F
GO:0004571		mannosyl-oligosaccharide 1,2-alpha-mannosidase activity	F
GO:0003951		NAD+ kinase activity	F
GO:0000907		sulfonate dioxygenase activity	F
GO:0016431		tRNA (uridine) methyltransferase activity	F
GO:0004354		glutamate dehydrogenase (NADP+) activity	F
GO:0016889		endodeoxyribonuclease activity, producing 3'-phosphomonoesters	F
GO:0004124		cysteine synthase activity	F
GO:0003961		O-acetylhomoserine aminocarboxypropyltransferase activity	F
GO:0016765		transferase activity, transferring alkyl or aryl (other than methyl) groups	F
GO:0004417		hydroxyethylthiazole kinase activity	F
GO:0004789		thiamin-phosphate diphosphorylase activity	F
GO:0004427		inorganic diphosphatase activity	F
GO:0016847		1-aminocyclopropane-1-carboxylate synthase activity	F
GO:0016769		transferase activity, transferring nitrogenous groups	F
GO:0017005		tyrosyl-DNA phosophodiesterase activity	F
GO:0008081		phosphoric diester hydrolase activity	F
GO:0004340		glucokinase activity	F
GO:0004396		hexokinase activity	F
GO:0009982		pseudouridine synthase activity	F
GO:0000121		glycerol-1-phosphatase activity	F
GO:0004648		phosphoserine transaminase activity	F
GO:0017150		tRNA dihydrouridine synthase activity	F
GO:0004310		farnesyl-diphosphate farnesyltransferase activity	F
GO:0016788		hydrolase activity, acting on ester bonds	F
GO:0004352		glutamate dehydrogenase activity	F
GO:0004475		mannose-1-phosphate guanylyltransferase activity	F
GO:0004365		glyceraldehyde-3-phosphate dehydrogenase (phosphorylating) activity	F
GO:0008943		glyceraldehyde-3-phosphate dehydrogenase activity	F
GO:0004685		calcium- and calmodulin-dependent protein kinase activity	F
GO:0004772		sterol O-acyltransferase activity	F
GO:0004534		5'-3' exoribonuclease activity	F
GO:0042578		phosphoric ester hydrolase activity	F
GO:0003852		2-isopropylmalate synthase activity	F
GO:0004523		ribonuclease H activity	F
GO:0004338		glucan 1,3-beta-glucosidase activity	F
GO:0030060		L-malate dehydrogenase activity	F
GO:0004459		L-lactate dehydrogenase activity	F
GO:0016615		malate dehydrogenase activity	F
GO:0004736		pyruvate carboxylase activity	F
GO:0016891		endoribonuclease activity, producing 5'-phosphomonoesters	F
GO:0042626		ATPase activity, coupled to transmembrane movement of substances	F
GO:0004329		formate-tetrahydrofolate ligase activity	F
GO:0004477		methenyltetrahydrofolate cyclohydrolase activity	F
GO:0004488		methylenetetrahydrofolate dehydrogenase (NADP+) activity	F
GO:0003984		acetolactate synthase activity	F
GO:0004622		lysophospholipase activity	F
GO:0004620		phospholipase activity	F
GO:0004169		dolichyl-phosphate-mannose-protein mannosyltransferase activity	F
GO:0004015		adenosylmethionine-8-amino-7-oxononanoate transaminase activity	F
GO:0000247		C-8 sterol isomerase activity	F
GO:0016655		oxidoreductase activity, acting on NADH or NADPH, quinone or similar compound as acceptor	F
GO:0008902		hydroxymethylpyrimidine kinase activity	F
GO:0008972		phosphomethylpyrimidine kinase activity	F
GO:0004179		membrane alanyl aminopeptidase activity	F
GO:0009003		signal peptidase activity	F
GO:0003987		acetate-CoA ligase activity	F
GO:0004164		diphthine synthase activity	F
GO:0004421		hydroxymethylglutaryl-CoA synthase activity	F
GO:0016868		intramolecular transferase activity, phosphotransferases	F
GO:0004345		glucose-6-phosphate 1-dehydrogenase activity	F
GO:0008409		5'-3' exonuclease activity	F
GO:0004851		uroporphyrin-III C-methyltransferase activity	F
GO:0004372		glycine hydroxymethyltransferase activity	F
GO:0046547		trans-aconitate 3-methyltransferase activity	F
GO:0003905		alkylbase DNA N-glycosylase activity	F
GO:0008752		FMN reductase activity	F
GO:0046421		methylisocitrate lyase activity	F
GO:0004413		homoserine kinase activity	F
GO:0046526		D-xylulose reductase activity	F
GO:0042132		fructose-bisphosphatase activity	F
GO:0008839		dihydrodipicolinate reductase activity	F
GO:0008686		3,4-dihydroxy-2-butanone-4-phosphate synthase activity	F
GO:0000215		tRNA 2'-phosphotransferase activity	F
GO:0016772		transferase activity, transferring phosphorus-containing groups	F
GO:0000107		imidazoleglycerol-phosphate synthase activity	F
GO:0016763		transferase activity, transferring pentosyl groups	F
GO:0042602		flavin reductase activity	F
GO:0004107		chorismate synthase activity	F
GO:0008131		amine oxidase activity	F
GO:0004314		[acyl-carrier protein] S-malonyltransferase activity	F
GO:0004186		carboxypeptidase C activity	F
GO:0004185		serine carboxypeptidase activity	F
GO:0019789		SUMO ligase activity	F
GO:0004536		deoxyribonuclease activity	F
GO:0004619		phosphoglycerate mutase activity	F
GO:0019238		cyclohydrolase activity	F
GO:0003935		GTP cyclohydrolase II activity	F
GO:0004096		catalase activity	F
GO:0008108		UDP-glucose:hexose-1-phosphate uridylyltransferase activity	F
GO:0008234		cysteine-type peptidase activity	F
GO:0016929		SUMO-specific protease activity	F
GO:0015359		amino acid permease activity	F
GO:0016706		oxidoreductase activity, acting on paired donors, with incorporation or reduction of molecular oxygen, 2-oxoglutarate as one donor, and incorporation of one atom each of oxygen into both donors	F
GO:0004754		saccharopine dehydrogenase (NAD+, L-lysine-forming) activity	F
GO:0003923		GPI-anchor transamidase activity	F
GO:0004128		cytochrome-b5 reductase activity	F
GO:0004089		carbonate dehydratase activity	F
GO:0004445		inositol-polyphosphate 5-phosphatase activity	F
GO:0017176		phosphatidylinositol N-acetylglucosaminyltransferase activity	F
GO:0009922		fatty acid elongase activity	F
GO:0004066		asparagine synthase (glutamine-hydrolyzing) activity	F
GO:0003994		aconitate hydratase activity	F
GO:0016836		hydro-lyase activity	F
GO:0016829		lyase activity	F
GO:0008859		exoribonuclease II activity	F
GO:0004325		ferrochelatase activity	F
GO:0004579		dolichyl-diphosphooligosaccharide-protein glycotransferase activity	F
GO:0004576		oligosaccharyl transferase activity	F
GO:0015039		NADPH-adrenodoxin reductase activity	F
GO:0004428		inositol or phosphatidylinositol kinase activity	F
GO:0000310		xanthine phosphoribosyltransferase activity	F
GO:0009013		succinate-semialdehyde dehydrogenase [NAD(P)+] activity	F
GO:0004028		aldehyde dehydrogenase activity	F
GO:0004702		receptor signaling protein serine/threonine kinase activity	F
GO:0047389		glycerophosphocholine phosphodiesterase activity	F
GO:0008889		glycerophosphodiester phosphodiesterase activity	F
GO:0050177		phenylpyruvate decarboxylase activity	F
GO:0016831		carboxy-lyase activity	F
GO:0004727		prenylated protein tyrosine phosphatase activity	F
GO:0000140		acylglycerone-phosphate reductase activity	F
GO:0004737		pyruvate decarboxylase activity	F
GO:0004362		glutathione-disulfide reductase activity	F
GO:0004573		mannosyl-oligosaccharide glucosidase activity	F
GO:0004642		phosphoribosylformylglycinamidine synthase activity	F
GO:0004585		ornithine carbamoyltransferase activity	F
GO:0016743		carboxyl- and carbamoyltransferase activity	F
GO:0008531		riboflavin kinase activity	F
GO:0003993		acid phosphatase activity	F
GO:0008897		phosphopantetheinyltransferase activity	F
GO:0005296		L-proline permease activity	F
GO:0004835		tubulin-tyrosine ligase activity	F
GO:0004055		argininosuccinate synthase activity	F
GO:0004377		glycolipid 2-alpha-mannosyltransferase activity	F
GO:0004602		glutathione peroxidase activity	F
GO:0009031		thiol peroxidase activity	F
GO:0004424		imidazoleglycerol-phosphate dehydratase activity	F
GO:0008440		inositol trisphosphate 3-kinase activity	F
GO:0004047		aminomethyltransferase activity	F
GO:0003756		protein disulfide isomerase activity	F
GO:0004814		arginine-tRNA ligase activity	F
GO:0004347		glucose-6-phosphate isomerase activity	F
GO:0043334		2-hexaprenyl-6-methoxy-1,4-benzoquinone methyltransferase activity	F
GO:0000171		ribonuclease MRP activity	F
GO:0008383		manganese superoxide dismutase activity	F
GO:0004784		superoxide dismutase activity	F
GO:0008450		O-sialoglycoprotein endopeptidase activity	F
GO:0004558		alpha-glucosidase activity	F
GO:0004556		alpha-amylase activity	F
GO:0004758		serine C-palmitoyltransferase activity	F
GO:0000009		alpha-1,6-mannosyltransferase activity	F
GO:0004382		guanosine-diphosphatase activity	F
GO:0045134		uridine-diphosphatase activity	F
GO:0016156		fumarate reductase (NADH) activity	F
GO:0000104		succinate dehydrogenase activity	F
GO:0003849		3-deoxy-7-phosphoheptulonate synthase activity	F
GO:0004084		branched-chain-amino-acid transaminase activity	F
GO:0016439		tRNA-pseudouridine synthase activity	F
GO:0004026		alcohol O-acetyltransferase activity	F
GO:0004831		tyrosine-tRNA ligase activity	F
GO:0003850		2-deoxyglucose-6-phosphatase activity	F
GO:0008236		serine-type peptidase activity	F
GO:0042392		sphingosine-1-phosphate phosphatase activity	F
GO:0000334		3-hydroxyanthranilate 3,4-dioxygenase activity	F
GO:0004588		orotate phosphoribosyltransferase activity	F
GO:0004182		carboxypeptidase A activity	F
GO:0004467		long-chain-fatty-acid-CoA ligase activity	F
GO:0004422		hypoxanthine phosphoribosyltransferase activity	F
GO:0004012		phospholipid-translocating ATPase activity	F
GO:0004743		pyruvate kinase activity	F
GO:0004132		dCMP deaminase activity	F
GO:0004684		calmodulin-dependent protein kinase I activity	F
GO:0004637		phosphoribosylamine-glycine ligase activity	F
GO:0004641		phosphoribosylformylglycinamidine cyclo-ligase activity	F
GO:0003876		AMP deaminase activity	F
GO:0004408		holocytochrome-c synthase activity	F
GO:0004032		aldehyde reductase activity	F
GO:0045290		D-arabinose 1-dehydrogenase [NAD(P)+] activity	F
GO:0004045		aminoacyl-tRNA hydrolase activity	F
GO:0004190		aspartic-type endopeptidase activity	F
GO:0004747		ribokinase activity	F
GO:0008965		phosphoenolpyruvate-protein phosphotransferase activity	F
GO:0016651		oxidoreductase activity, acting on NADH or NADPH	F
GO:0004529		exodeoxyribonuclease activity	F
GO:0004502		kynurenine 3-monooxygenase activity	F
GO:0004017		adenylate kinase activity	F
GO:0019201		nucleotide kinase activity	F
GO:0016776		phosphotransferase activity, phosphate group as acceptor	F
GO:0004830		tryptophan-tRNA ligase activity	F
GO:0004177		aminopeptidase activity	F
GO:0004568		chitinase activity	F
GO:0004438		phosphatidylinositol-3-phosphatase activity	F
GO:0008195		phosphatidate phosphatase activity	F
GO:0004034		aldose 1-epimerase activity	F
GO:0008177		succinate dehydrogenase (ubiquinone) activity	F
GO:0003919		FMN adenylyltransferase activity	F
GO:0004178		leucyl aminopeptidase activity	F
GO:0008793		aromatic-amino-acid transaminase activity	F
GO:0017057		6-phosphogluconolactonase activity	F
GO:0008934		inositol-1(or 4)-monophosphatase activity	F
GO:0003959		NADPH dehydrogenase activity	F
GO:0004309		exopolyphosphatase activity	F
GO:0016462		pyrophosphatase activity	F
GO:0004581		dolichyl-phosphate beta-glucosyltransferase activity	F
GO:0016291		acyl-CoA thioesterase activity	F
GO:0004103		choline kinase activity	F
GO:0016768		spermine synthase activity	F
GO:0004024		alcohol dehydrogenase activity, zinc-dependent	F
GO:0004792		thiosulfate sulfurtransferase activity	F
GO:0045547		dehydrodolichyl diphosphate synthase activity	F
GO:0004123		cystathionine gamma-lyase activity	F
GO:0004109		coproporphyrinogen oxidase activity	F
GO:0004793		threonine aldolase activity	F
GO:0004056		argininosuccinate lyase activity	F
GO:0004731		purine-nucleoside phosphorylase activity	F
GO:0004019		adenylosuccinate synthase activity	F
GO:0004038		allantoinase activity	F
GO:0004584		dolichyl-phosphate-mannose-glycolipid alpha-mannosyltransferase activity	F
GO:0004450		isocitrate dehydrogenase (NADP+) activity	F
GO:0004146		dihydrofolate reductase activity	F
GO:0004614		phosphoglucomutase activity	F
GO:0004478		methionine adenosyltransferase activity	F
GO:0016702		oxidoreductase activity, acting on single donors with incorporation of molecular oxygen, incorporation of two atoms of oxygen	F
GO:0000298		endopolyphosphatase activity	F
GO:0004799		thymidylate synthase activity	F
GO:0003881		CDP-diacylglycerol-inositol 3-phosphatidyltransferase activity	F
GO:0004420		hydroxymethylglutaryl-CoA reductase (NADPH) activity	F
GO:0004768		stearoyl-CoA 9-desaturase activity	F
GO:0003910		DNA ligase (ATP) activity	F
GO:0004802		transketolase activity	F
GO:0016992		lipoate synthase activity	F
GO:0004331		fructose-2,6-bisphosphate 2-phosphatase activity	F
GO:0016853		isomerase activity	F
GO:0004801		transaldolase activity	F
GO:0008670		2,4-dienoyl-CoA reductase (NADPH) activity	F
GO:0008892		guanine deaminase activity	F
GO:0004013		adenosylhomocysteinase activity	F
GO:0016830		carbon-carbon lyase activity	F
GO:0003975		UDP-N-acetylglucosamine-dolichyl-phosphate N-acetylglucosaminephosphotransferase activity	F
GO:0004594		pantothenate kinase activity	F
GO:0004376		glycolipid mannosyltransferase activity	F
GO:0004316		3-oxoacyl-[acyl-carrier protein] reductase activity	F
GO:0004226		Gly-X carboxypeptidase activity	F
GO:0000033		alpha-1,3-mannosyltransferase activity	F
GO:0004659		prenyltransferase activity	F
GO:0008106		alcohol dehydrogenase (NADP+) activity	F
GO:0004609		phosphatidylserine decarboxylase activity	F
GO:0004029		aldehyde dehydrogenase (NAD) activity	F
GO:0004416		hydroxyacylglutathione hydrolase activity	F
GO:0016627		oxidoreductase activity, acting on the CH-CH group of donors	F
GO:0004755		saccharopine dehydrogenase (NADP+, L-glutamate-forming) activity	F
GO:0004751		ribose-5-phosphate isomerase activity	F
GO:0004771		sterol esterase activity	F
GO:0016789		carboxylic ester hydrolase activity	F
GO:0017050		D-erythro-sphingosine kinase activity	F
GO:0004143		diacylglycerol kinase activity	F
GO:0015646		permease activity	F
GO:0004821		histidine-tRNA ligase activity	F
GO:0016972		thiol oxidase activity	F
GO:0004243		mitochondrial intermediate peptidase activity	F
GO:0016806		dipeptidyl-peptidase and tripeptidyl-peptidase activity	F
GO:0004287		prolyl oligopeptidase activity	F
GO:0004274		dipeptidyl-peptidase IV activity	F
GO:0003890		beta DNA polymerase activity	F
GO:0004816		asparagine-tRNA ligase activity	F
GO:0004815		aspartate-tRNA ligase activity	F
GO:0004845		uracil phosphoribosyltransferase activity	F
GO:0004805		trehalose-phosphatase activity	F
GO:0003720		telomerase activity	F
GO:0008487		prenyl-dependent CAAX protease activity	F
GO:0004834		tryptophan synthase activity	F
GO:0004651		polynucleotide 5'-phosphatase activity	F
GO:0004244		mitochondrial inner membrane peptidase activity	F
GO:0004020		adenylylsulfate kinase activity	F
GO:0004161		dimethylallyltranstransferase activity	F
GO:0004337		geranyltranstransferase activity	F
GO:0008967		phosphoglycolate phosphatase activity	F
GO:0004775		succinate-CoA ligase (ADP-forming) activity	F
GO:0004592		pantoate-beta-alanine ligase activity	F
GO:0050483		IMP 5'-nucleotidase activity	F
GO:0004144		diacylglycerol O-acyltransferase activity	F
GO:0019171		3-hydroxyacyl-[acyl-carrier protein] dehydratase activity	F
GO:0003906		DNA-(apurinic or apyrimidinic site) lyase activity	F
GO:0004512		inositol-3-phosphate synthase activity	F
GO:0004115		cAMP-specific phosphodiesterase activity	F
GO:0004114		3',5'-cyclic-nucleotide phosphodiesterase activity	F
GO:0008176		tRNA (guanine-N7-)-methyltransferase activity	F
GO:0004356		glutamate-ammonia ligase activity	F
GO:0004322		ferroxidase activity	F
GO:0000293		ferric-chelate reductase activity	F
GO:0016428		tRNA (cytosine-5-)-methyltransferase activity	F
GO:0015505		uracil permease activity	F
GO:0004367		glycerol-3-phosphate dehydrogenase (NAD+) activity	F
GO:0016614		oxidoreductase activity, acting on CH-OH group of donors	F
GO:0008441		3'(2'),5'-bisphosphate nucleotidase activity	F
GO:0043115		precorrin-2 dehydrogenase activity	F
GO:0051266		sirohydrochlorin ferrochelatase activity	F
GO:0004091		carboxylesterase activity	F
GO:0017068		glutamyl-tRNA(Gln) amidotransferase activity	F
GO:0016884		carbon-nitrogen ligase activity, with glutamine as amido-N-donor	F
GO:0004605		phosphatidate cytidylyltransferase activity	F
GO:0004489		methylenetetrahydrofolate reductase (NADPH) activity	F
GO:0004073		aspartate-semialdehyde dehydrogenase activity	F
GO:0004385		guanylate kinase activity	F
GO:0005288		arginine permease activity	F
GO:0005293		lysine permease activity	F
GO:0000010		trans-hexaprenyltranstransferase activity	F
GO:0004040		amidase activity	F
GO:0004824		lysine-tRNA ligase activity	F
GO:0004788		thiamin diphosphokinase activity	F
GO:0003980		UDP-glucose:glycoprotein glucosyltransferase activity	F
GO:0000031		mannosylphosphate transferase activity	F
GO:0003991		acetylglutamate kinase activity	F
GO:0003942		N-acetyl-gamma-glutamyl-phosphate reductase activity	F
GO:0000026		alpha-1,2-mannosyltransferase activity	F
GO:0042736		NADH kinase activity	F
GO:0004647		phosphoserine phosphatase activity	F
GO:0004113		2',3'-cyclic-nucleotide 3'-phosphodiesterase activity	F
GO:0003978		UDP-glucose 4-epimerase activity	F
GO:0008677		2-dehydropantoate 2-reductase activity	F
GO:0000277		[cytochrome c]-lysine N-methyltransferase activity	F
GO:0017171		serine hydrolase activity	F
GO:0008796		bis(5'-nucleosyl)-tetraphosphatase activity	F
GO:0003877		ATP adenylyltransferase activity	F
GO:0003841		1-acylglycerol-3-phosphate O-acyltransferase activity	F
GO:0004392		heme oxygenase (decyclizing) activity	F
GO:0004516		nicotinate phosphoribosyltransferase activity	F
GO:0004826		phenylalanine-tRNA ligase activity	F
GO:0004829		threonine-tRNA ligase activity	F
GO:0008444		CDP-diacylglycerol-glycerol-3-phosphate 3-phosphatidyltransferase activity	F
GO:0016423		tRNA (guanine) methyltransferase activity	F
GO:0004640		phosphoribosylanthranilate isomerase activity	F
GO:0004081		bis(5'-nucleosyl)-tetraphosphatase (asymmetrical) activity	F
GO:0016757		transferase activity, transferring glycosyl groups	F
GO:0003949		1-(5-phosphoribosyl)-5-[(5-phosphoribosylamino)methylideneamino]imidazole-4-carboxamide isomerase activity	F
GO:0004332		fructose-bisphosphate aldolase activity	F
GO:0016218		polyketide synthase activity	F
GO:0003840		gamma-glutamyltransferase activity	F
GO:0004001		adenosine kinase activity	F
GO:0004099		chitin deacetylase activity	F
GO:0003937		IMP cyclohydrolase activity	F
GO:0004643		phosphoribosylaminoimidazolecarboxamide formyltransferase activity	F
GO:0003972		RNA ligase (ATP) activity	F
GO:0009049		aspartic-type signal peptidase activity	F
GO:0003896		DNA primase activity	F
GO:0004696		glycogen synthase kinase 3 activity	F
GO:0004371		glycerone kinase activity	F
GO:0004121		cystathionine beta-lyase activity	F
GO:0042124		1,3-beta-glucanosyltransferase activity	F
GO:0004049		anthranilate synthase activity	F
GO:0016833		oxo-acid-lyase activity	F
GO:0000703		pyrimidine-specific oxidized base lesion DNA N-glycosylase activity	F
GO:0004811		tRNA isopentenyltransferase activity	F
GO:0000224		peptide-N4-(N-acetyl-beta-glucosaminyl)asparagine amidase activity	F
GO:0008495		protoheme IX farnesyltransferase activity	F
GO:0017173		DRAP deaminase activity	F
GO:0004134		4-alpha-glucanotransferase activity	F
GO:0004135		amylo-alpha-1,6-glucosidase activity	F
GO:0046820		4-amino-4-deoxychorismate synthase activity	F
GO:0004460		L-lactate dehydrogenase (cytochrome) activity	F
GO:0004435		phosphoinositide phospholipase C activity	F
GO:0003882		CDP-diacylglycerol-serine O-phosphatidyltransferase activity	F
GO:0008810		cellulase activity	F
GO:0016303		phosphatidylinositol 3-kinase activity	F
GO:0003997		acyl-CoA oxidase activity	F
GO:0003995		acyl-CoA dehydrogenase activity	F
GO:0008559		xenobiotic-transporting ATPase activity	F
GO:0000254		C-4 methylsterol oxidase activity	F
GO:0019829		cation-transporting ATPase activity	F
GO:0004008		copper-exporting ATPase activity	F
GO:0008843		endochitinase activity	F
GO:0000252		C-3 sterol dehydrogenase (C-4 sterodecarboxylase) activityl	F
GO:0003854		3-beta-hydroxy-delta5-steroid dehydrogenase activity	F
GO:0004769		steroid delta-isomerase activity	F
GO:0004663		Rab-protein geranylgeranyltransferase activity	F
GO:0004825		methionine-tRNA ligase activity	F
GO:0004106		chorismate mutase activity	F
GO:0004130		cytochrome-c peroxidase activity	F
GO:0004785		copper, zinc superoxide dismutase activity	F
GO:0046975		histone lysine N-methyltransferase activity (H3-K36 specific)	F
GO:0004069		aspartate transaminase activity	F
GO:0004412		homoserine dehydrogenase activity	F
GO:0004807		triose-phosphate isomerase activity	F
GO:0004343		glucosamine 6-phosphate N-acetyltransferase activity	F
GO:0004363		glutathione synthase activity	F
GO:0004798		thymidylate kinase activity	F
GO:0009041		uridylate kinase activity	F
GO:0004714		transmembrane receptor protein tyrosine kinase activity	F
GO:0008184		glycogen phosphorylase activity	F
GO:0004645		phosphorylase activity	F
GO:0003977		UDP-N-acetylglucosamine diphosphorylase activity	F
GO:0003842		1-pyrroline-5-carboxylate dehydrogenase activity	F
GO:0004476		mannose-6-phosphate isomerase activity	F
GO:0004351		glutamate decarboxylase activity	F
GO:0008375		acetylglucosaminyltransferase activity	F
GO:0008989		rRNA (guanine-N1-)-methyltransferase activity	F
GO:0016424		tRNA (guanosine) methyltransferase activity	F
GO:0003992		acetylornithine transaminase activity	F
GO:0004630		phospholipase D activity	F
GO:0008478		pyridoxal kinase activity	F
GO:0017061		S-methyl-5-thioadenosine phosphorylase activity	F
GO:0017125		deoxycytidyl transferase activity	F
GO:0004487		methylenetetrahydrofolate dehydrogenase (NAD+) activity	F
GO:0003894		zeta DNA polymerase activity	F
GO:0003871		5-methyltetrahydropteroyltriglutamate-homocysteine S-methyltransferase activity	F
GO:0004497		monooxygenase activity	F
GO:0004311		farnesyltranstransferase activity	F
GO:0004639		phosphoribosylaminoimidazolesuccinocarboxamide synthase activity	F
GO:0015431		glutathione S-conjugate-exporting ATPase activity	F
GO:0004616		phosphogluconate dehydrogenase (decarboxylating) activity	F
GO:0004061		arylformamidase activity	F
GO:0003861		3-isopropylmalate dehydratase activity	F
GO:0005388		calcium-transporting ATPase activity	F
GO:0015410		manganese-transporting ATPase activity	F
GO:0004239		methionyl aminopeptidase activity	F
GO:0004820		glycine-tRNA ligase activity	F
GO:0004474		malate synthase activity	F
GO:0000170		sphingosine hydroxylase activity	F
GO:0004399		histidinol dehydrogenase activity	F
GO:0004635		phosphoribosyl-AMP cyclohydrolase activity	F
GO:0004636		phosphoribosyl-ATP diphosphatase activity	F
GO:0019187		beta-1,4-mannosyltransferase activity	F
GO:0004458		D-lactate dehydrogenase (cytochrome) activity	F
GO:0042283		dolichyl pyrophosphate Glc1Man9GlcNAc2 alpha-1,3-glucosyltransferase activity	F
GO:0003880		C-terminal protein carboxyl methyltransferase activity	F
GO:0015392		cytosine-purine permease activity	F
GO:0000285		1-phosphatidylinositol-3-phosphate 5-kinase activity	F
GO:0016308		1-phosphatidylinositol-4-phosphate 5-kinase activity	F
GO:0004583		dolichyl-phosphate-glucose-glycolipid alpha-glucosyltransferase activity	F
GO:0004608		phosphatidylethanolamine N-methyltransferase activity	F
GO:0008453		alanine-glyoxylate transaminase activity	F
GO:0003843		1,3-beta-glucan synthase activity	F
GO:0004808		tRNA (5-methylaminomethyl-2-thiouridylate)-methyltransferase activity	F
GO:0003867		4-aminobutyrate transaminase activity	F
GO:0004795		threonine synthase activity	F
GO:0003721		telomeric template RNA reverse transcriptase activity	F
GO:0003964		RNA-directed DNA polymerase activity	F
GO:0004514		nicotinate-nucleotide diphosphorylase (carboxylating) activity	F
GO:0004455		ketol-acid reductoisomerase activity	F
GO:0004379		glycylpeptide N-tetradecanoyltransferase activity	F
GO:0004742		dihydrolipoyllysine-residue acetyltransferase activity	F
GO:0008330		protein tyrosine/threonine phosphatase activity	F
GO:0004357		glutamate-cysteine ligase activity	F
GO:0030337		DNA polymerase processivity factor activity	F
GO:0016532		superoxide dismutase copper chaperone activity	F
GO:0003824	152	catalytic activity	F
GO:0019781	2	NEDD8 activating enzyme activity	F
GO:0004839	3	ubiquitin activating enzyme activity	F
GO:0008642	17	ubiquitin-like activating enzyme activity	F
GO:0004840	14	ubiquitin conjugating enzyme activity	F
GO:0042292	1	URM1 activating enzyme activity	F
GO:0008640	3	ubiquitin-like conjugating enzyme activity	F
GO:0008419	1	RNA lariat debranching enzyme activity	F
GO:0004470	1	malic enzyme activity	F
GO:0019948	2	SUMO activating enzyme activity	F
GO:0003844	1	1,4-alpha-glucan branching enzyme activity	F
GO:0008605		protein kinase CK2 regulator activity	F
GO:0019207		kinase regulator activity	F
GO:0008603		cAMP-dependent protein kinase regulator activity	F
GO:0008599		protein phosphatase type 1 regulator activity	F
GO:0008601		protein phosphatase type 2A regulator activity	F
GO:0016538		cyclin-dependent protein kinase regulator activity	F
GO:0005083		small GTPase regulator activity	F
GO:0019888		protein phosphatase regulator activity	F
GO:0019887		protein kinase regulator activity	F
GO:0030295		protein kinase activator activity	F
GO:0019211		phosphatase activator activity	F
GO:0005100		Rho GTPase activator activity	F
GO:0019209		kinase activator activity	F
GO:0005096		GTPase activator activity	F
GO:0005099		Ras GTPase activator activity	F
GO:0008060		ARF GTPase activator activity	F
GO:0005098		Ran GTPase activator activity	F
GO:0005097		Rab GTPase activator activity	F
GO:0004862		cAMP-dependent protein kinase inhibitor activity	F
GO:0004860		protein kinase inhibitor activity	F
GO:0004861		cyclin-dependent protein kinase inhibitor activity	F
GO:0004864		protein phosphatase inhibitor activity	F
GO:0019210		kinase inhibitor activity	F
GO:0004866		endopeptidase inhibitor activity	F
GO:0001671		ATPase stimulator activity	F
GO:0030234	13	enzyme regulator activity	F
GO:0030192	1	Hsp70/Hsc70 protein regulator activity	F
GO:0016299	1	regulator of G-protein signaling activity	F
GO:0000156	4	two-component response regulator activity	F
GO:0016247	1	channel regulator activity	F
GO:0008047	12	enzyme activator activity	F
GO:0008538	2	proteasome activator activity	F
GO:0030189	2	chaperone activator activity	F
GO:0005093	1	Rab GDP-dissociation inhibitor activity	F
GO:0004857	3	enzyme inhibitor activity	F
GO:0005094	1	Rho GDP-dissociation inhibitor activity	F
///
CLUSTER 3:
represntative keyword: porter activity, ln p(n)= -165
GO:0005489	24	electron transporter activity	F
GO:0005215	73	transporter activity	F
GO:0008565	62	protein transporter activity	F
GO:0005487	3	nucleocytoplasmic transporter activity	F
GO:0005478	5	intracellular transporter activity	F
GO:0008519	3	ammonium transporter activity	F
GO:0015168	1	glycerol transporter activity	F
GO:0005315	4	inorganic phosphate transporter activity	F
GO:0015239	2	multidrug transporter activity	F
GO:0015238	4	drug transporter activity	F
GO:0005385	3	zinc ion transporter activity	F
GO:0008324	7	cation transporter activity	F
GO:0015203	3	polyamine transporter activity	F
GO:0005279	25	amino acid-polyamine transporter activity	F
GO:0015344	1	siderophore-iron (ferrioxamine) uptake transporter activity	F
GO:0015077	1	monovalent inorganic cation transporter activity	F
GO:0015299	3	solute:hydrogen antiporter activity	F
GO:0015385	2	sodium:hydrogen antiporter activity	F
GO:0008526	3	phosphatidylinositol transporter activity	F
GO:0005384	4	manganese ion transporter activity	F
GO:0005351	22	sugar porter activity	F
GO:0015079	1	potassium ion transporter activity	F
GO:0015489	1	putrescine transporter activity	F
GO:0005338	2	nucleotide-sugar transporter activity	F
GO:0015520	1	tetracycline:hydrogen antiporter activity	F
GO:0015116	1	sulfate transporter activity	F
GO:0008271	3	sulfate porter activity	F
GO:0015386	1	potassium:hydrogen antiporter activity	F
GO:0001406	1	glycerophosphodiester transporter activity	F
GO:0005290	1	L-histidine transporter activity	F
GO:0046873	8	metal ion transporter activity	F
GO:0015491	2	cation:cation antiporter activity	F
GO:0015175	3	neutral amino acid transporter activity	F
GO:0015171	9	amino acid transporter activity	F
GO:0005353	10	fructose transporter activity	F
GO:0005355	11	glucose transporter activity	F
GO:0015578	10	mannose transporter activity	F
GO:0005381	6	iron ion transporter activity	F
GO:0005354	5	galactose transporter activity	F
GO:0005471	1	ATP:ADP antiporter activity	F
GO:0015173	1	aromatic amino acid transporter activity	F
GO:0005476	1	carnitine:acyl carnitine antiporter activity	F
GO:0015319	1	sodium:inorganic phosphate symporter activity	F
GO:0015114	2	phosphate transporter activity	F
GO:0015095	2	magnesium ion transporter activity	F
GO:0005275	1	amine transporter activity	F
GO:0015151	1	alpha-glucoside transporter activity	F
GO:0005342	1	organic acid transporter activity	F
GO:0015191	1	L-methionine transporter activity	F
GO:0005375	3	copper ion transporter activity	F
GO:0015088	2	copper uptake transporter activity	F
GO:0000297	3	spermine transporter activity	F
GO:0015157	1	oligosaccharide transporter activity	F
GO:0005319	1	lipid transporter activity	F
GO:0015082	1	di-, tri-valent inorganic cation transporter activity	F
GO:0015213	1	uridine transporter activity	F
GO:0015606	2	spermidine transporter activity	F
GO:0015297	1	antiporter activity	F
GO:0015174	3	basic amino acid transporter activity	F
GO:0015197	1	peptide transporter activity	F
GO:0015230	1	FAD transporter activity	F
GO:0000319	1	sulfite transporter activity	F
GO:0015234	1	thiamin transporter activity	F
GO:0005310	1	dicarboxylic acid transporter activity	F
GO:0005352	1	alpha-glucoside:hydrogen symporter activity	F
GO:0005364	1	maltose:hydrogen symporter activity	F
GO:0015574	1	trehalose transporter activity	F
GO:0000102	1	L-methionine porter activity	F
GO:0015124	1	allantoate transporter activity	F
GO:0015105	1	arsenite transporter activity	F
GO:0008508	1	bile acid:sodium symporter activity	F
GO:0008028	1	monocarboxylic acid transporter activity	F
GO:0005337	1	nucleoside transporter activity	F
GO:0015220	1	choline transporter activity	F
GO:0015127	2	bilirubin transporter activity	F
GO:0015086	1	cadmium ion transporter activity	F
GO:0000295	1	adenine nucleotide transporter activity	F
GO:0015226	1	carnitine transporter activity	F
GO:0046624	1	sphingolipid transporter activity	F
GO:0015233	1	pantothenate transporter activity	F
GO:0005324	1	long-chain fatty acid transporter activity	F
GO:0015078	1	hydrogen ion transporter activity	F
GO:0015198	1	oligopeptide transporter activity	F
GO:0015232	1	heme transporter activity	F
GO:0005365	1	myo-inositol transporter activity	F
GO:0000095	1	S-adenosylmethionine transporter activity	F
GO:0000006	1	high affinity zinc uptake transporter activity	F
GO:0001409	1	guanine nucleotide transporter activity	F
GO:0045153	1	electron transporter, transferring electrons within CoQH2-cytochrome c reductase complex activity	F
GO:0015205	5	nucleobase transporter activity	F
///
CLUTER 4:
representative keyword: transcription activity, ln p(n)= -34.9
GO:0016566	8	specific transcriptional repressor activity	F
GO:0003700	107	transcription factor activity	F
GO:0016986	3	transcription initiation factor activity	F
GO:0003712	8	transcription cofactor activity	F
GO:0003714	12	transcription corepressor activity	F
GO:0016564	10	transcriptional repressor activity	F
GO:0016565	2	general transcriptional repressor activity	F
GO:0008159	2	positive transcription elongation factor activity	F
GO:0003706	1	ligand-regulated transcription factor activity	F
GO:0016944	16	RNA polymerase II transcription elongation factor activity	F
GO:0003711	3	transcriptional elongation regulator activity	F
GO:0016251	36	general RNA polymerase II transcription factor activity	F
GO:0030528	30	transcription regulator activity	F
GO:0016563	33	transcriptional activator activity	F
GO:0003713	10	transcription coactivator activity	F
GO:0003702	21	RNA polymerase II transcription factor activity	F
GO:0016455	21	RNA polymerase II transcription mediator activity	F
GO:0003701	8	RNA polymerase I transcription factor activity	F
GO:0003704	31	specific RNA polymerase II transcription factor activity	F
GO:0003709	9	RNA polymerase III transcription factor activity	F
GO:0003716	1	RNA polymerase I transcription termination factor activity	F
///
CLUSTER 5:
representative keyword: translation activity, ln p(n)=-28.3
GO:0003743	31	translation initiation factor activity	F
GO:0030371	3	translation repressor activity	F
GO:0003746	10	translation elongation factor activity	F
GO:0008135	1	translation factor activity, nucleic acid binding	F
GO:0016149		translation release factor activity, codon specific	F
GO:0003747		translation release factor activity	F
GO:0045182	7	translation regulator activity	F
GO:0004694	1	eukaryotic translation initiation factor 2alpha kinase activity	F
///
CLUSTER 6:
representative keyword: ribosome, ln p(n)=-7.03
GO:0003735	133	structural constituent of ribosome	F
GO:0043022	1	ribosome binding	F
///
CLUSTER 7:
representative keyword: receptor activity, ln p(n)=-42.8
GO:0004888	4	transmembrane receptor activity	F
GO:0008262	2	importin-alpha export receptor activity	F
GO:0004872	6	receptor activity	F
GO:0004934	1	mating-type alpha-factor pheromone receptor activity	F
GO:0004932	1	mating-type factor pheromone receptor activity	F
GO:0005484	2	SNAP receptor activity	F
GO:0005057	1	receptor signaling protein activity	F
GO:0004930	1	G-protein coupled receptor activity	F
GO:0005006	1	epidermal growth factor receptor activity	F
GO:0008158	1	hedgehog receptor activity	F
GO:0005485	14	v-SNARE activity	F
GO:0005486	10	t-SNARE activity	F
///
CLUSTER 8:
representative keyword: structural activity, ln p(n)= -4.13
GO:0005198	51	structural molecule activity	F
GO:0005200	47	structural constituent of cytoskeleton	F
///
CLUSTER 9:
representative keyword: splicing activity, ln p(n)= -4.69
GO:0031202	34	RNA splicing factor activity, transesterification mechanism	F
///
CLUSTER 10:
representative keyword: growth activity, ln p(n)= -8.9
GO:0008083	1	growth factor activity	F
///
CLUSTER 11:
representative keyword: loader activity, ln p(n)= -6.82
GO:0003689	6	DNA clamp loader activity	F
///
CLUSTER 12:
representative keyword: exchange activity, ln p(n)= -28.3
GO:0005085	18	guanyl-nucleotide exchange factor activity	F
GO:0030508	3	thiol-disulfide exchange intermediate activity	F
GO:0005088	2	Ras guanyl-nucleotide exchange factor activity	F
GO:0005086	5	ARF guanyl-nucleotide exchange factor activity	F
GO:0005089	4	Rho guanyl-nucleotide exchange factor activity	F
GO:0017112	2	Rab guanyl-nucleotide exchange factor activity	F
GO:0000774	2	adenyl-nucleotide exchange factor activity	F
///
CLUSTER 13:
representative keyword: dimerization activity, ln p(n)=-17.5
GO:0046983	8	protein dimerization activity	F
GO:0046982	2	protein heterodimerization activity	F
GO:0042803	1	protein homodimerization activity	F
///
CLUSTER 14:
representative keyword: motor activity, ln p(n)= -15.6
GO:0000146	6	microfilament motor activity	F
GO:0003774	8	motor activity	F
GO:0003777	9	microtubule motor activity	F
///
CLUSTER 15:
representative keyword: transducer activity, ln p(n)= -5.6
GO:0004871	27	signal transducer activity	F
///
CLUSTER 16:
representative keyword: carrier activity, ln p(n)= -34.7
GO:0008320	13	protein carrier activity	F
GO:0009055	5	electron carrier activity	F
GO:0000036	1	acyl carrier activity	F
GO:0005477	1	pyruvate carrier activity	F
GO:0005371	1	tricarboxylate carrier activity	F
GO:0005386	1	carrier activity	F
GO:0000227	1	oxaloacetate carrier activity	F
///
CLUSTER 17:
representative keyword: nuclear pore, ln p(n)= -6.44
GO:0017056	7	structural constituent of nuclear pore	F
///
///
CLUSTER 18:
representative keyword: structural chromatin, ln p(n)= -7.92
GO:0030527	2	structural constituent of chromatin	F
///
CLUSTER 19:
representative keyword: protein tag, ln p(n)= -8.20
GO:0031386	3	protein tag	F
///
CLUSTER 20:
representative keyword: annealing activity, ln p(n)= -7.92
GO:0000739	2	DNA strand annealing activity	F
///
CLUSTER 21:
representative keyword: escort activity, ln p(n)= -8.61
GO:0005084	1	Rab escort protein activity	F
///
CLUSTER 22:
representative keyword: bending activity, ln p(n)= -7.11
GO:0008301	6	DNA bending activity	F
///
CLUSTER 23:
representative keyword: guide activity, ln p(n)= -7.92
GO:0030559	2	rRNA pseudouridylation guide activity	F
///
CLUSTER 24:
representative keyword: attachment activity, ln p(n)= -8.39
GO:0005483	1	soluble NSF attachment protein activity	F
///
CLUSTER 25:
representative keyword: sensor activity, ln p(n)= -13.6
GO:0005034	3	osmosensor activity	F
GO:0000155	2	two-component sensor molecule activity	F
///
CLUSTER 26:
representative keyword: cell wall, ln p(n)= -6.44
GO:0005199	7	structural constituent of cell wall	F
///
CLUSTER 27:
representative keyword: channel activity, ln p(n)= -40.3
GO:0008308	1	voltage-gated ion-selective channel activity	F
GO:0005267	1	potassium channel activity	F
GO:0005216	3	ion channel activity	F
GO:0005247	1	voltage-gated chloride channel activity	F
GO:0005254	1	chloride channel activity	F
GO:0005262	1	calcium channel activity	F
GO:0005261	1	cation channel activity	F
///
CLUSTER 28:
representative keyword: pheromone activity, ln p(n)= -7.51
GO:0000772	4	mating pheromone activity	F
///
CLUSTER 29:
representative keyword: pepsin activity, ln p(n)= -13.0
GO:0004194	7	pepsin A activity	F
GO:0004196	1	saccharopepsin activity	F
///
CLUSTER 30:
representative keyword: calpain activity, ln p(n)= -9.30
GO:0004198	1	calpain activity	F
///
CLUSTER 31:
representative keyword: pump activity, ln p(n)= -7.22
GO:0015559	4	multidrug efflux pump activity	F
///
CLUSTER 32:
representative keyword: legumain activity, ln p(n)= -9.30
GO:0001509	1	legumain activity	F
///
CLUSTER 33:
representative keyword: cytokine activity, ln p(n)= -9.30
GO:0005125	1	cytokine activity	F
///
CLUSTER 34:
representative keyword: saccharolysin activity, ln p(n)= -9.30
GO:0004247	1	saccharolysin activity	F
///
CLUSTER 35:
representative keyword: chaperone activity, ln p(n)= -20.2
GO:0016530	1	metallochaperone activity	F
GO:0016531	2	copper chaperone activity	F
///
*********************************************************************
*********************************************************************
*********************************************************************
*********************************************************************
*********************************************************************
*********************************************************************
*********************************************************************
*********************************************************************
CLUSTER 1:
represntative keyword: ribosome, ln p(n)= -3.79
GO:0003735	80	structural constituent of ribosome	F
///
CLUSTER 2:
represntative keyword: transcription activity, ln p(n)= -22.1
GO:0003700	108	transcription factor activity	F
GO:0030528	14	transcription regulator activity	F
GO:0008159	1	positive transcription elongation factor activity	F
GO:0016564	3	transcriptional repressor activity	F
GO:0003702	4	RNA polymerase II transcription factor activity	F
GO:0003712	4	transcription cofactor activity	F
GO:0016563	1	transcriptional activator activity	F
GO:0003713	1	transcription coactivator activity	F
GO:0016986	2	transcription initiation factor activity	F
///
CLUSTER 3:
represntative keyword: translation activity, ln p(n)= -12.1
GO:0003743	19	translation initiation factor activity	F
GO:0003746	7	translation elongation factor activity	F
GO:0016149	1	translation release factor activity, codon specific	F
///
CLUSTER 4:
represntative keyword: binding, ln p(n)= -11.0
GO:0003676	188	nucleic acid binding	F
GO:0000166	161	nucleotide binding	F
GO:0003677	196	DNA binding	F
GO:0003684	8	damaged DNA binding	F
GO:0003723	82	RNA binding	F
GO:0003725	8	double-stranded RNA binding	F
GO:0019001	2	guanyl nucleotide binding	F
GO:0008097	1	5S rRNA binding	F
GO:0003697	1	single-stranded DNA binding	F
GO:0019843	1	rRNA binding	F
GO:0030515	1	snoRNA binding	F
GO:0008312	1	7S RNA binding	F
GO:0005515	1276	protein binding	F
GO:0042802	44	protein self binding	F
GO:0051082	12	unfolded protein binding	F
GO:0008092	3	cytoskeletal protein binding	F
GO:0019904	4	protein domain specific binding	F
GO:0031072	6	heat shock protein binding	F
GO:0019901	1	protein kinase binding	F
GO:0016597	3	amino acid binding	F
GO:0008022	1	protein C-terminus binding	F
GO:0005080	1	protein kinase C binding	F
GO:0005524	264	ATP binding	F
GO:0005525	48	GTP binding	F
GO:0051287	10	NAD binding	F
GO:0050660	5	FAD binding	F
GO:0050661	1	NADP binding	F
GO:0010181	2	FMN binding	F
GO:0008270	182	zinc ion binding	F
GO:0005509	51	calcium ion binding	F
GO:0046872	85	metal ion binding	F
GO:0005506	36	iron ion binding	F
GO:0008199	3	ferric iron binding	F
GO:0030145	4	manganese ion binding	F
GO:0050897	2	cobalt ion binding	F
GO:0000287	9	magnesium ion binding	F
GO:0030151	1	molybdenum ion binding	F
GO:0005507	3	copper ion binding	F
GO:0003682	5	chromatin binding	F
GO:0005529	28	sugar binding	F
GO:0003779	14	actin binding	F
GO:0020037	18	heme binding	F
GO:0008017	3	microtubule binding	F
GO:0008061	7	chitin binding	F
GO:0005516	1	calmodulin binding	F
GO:0005544	2	calcium-dependent phospholipid binding	F
GO:0008289	8	lipid binding	F
GO:0045296	2	cadherin binding	F
GO:0017134	1	fibroblast growth factor binding	F
GO:0030276	1	clathrin binding	F
GO:0005545	1	phosphatidylinositol binding	F
GO:0031419	1	cobalamin binding	F
GO:0009374	2	biotin binding	F
GO:0019992	1	diacylglycerol binding	F
GO:0019894	1	kinesin binding	F
GO:0005496	2	steroid binding	F
GO:0030170	2	pyridoxal phosphate binding	F
GO:0051087	1	chaperone binding	F
GO:0005542	1	folic acid binding	F
GO:0008430	1	selenium binding	F
GO:0051537	1	2 iron, 2 sulfur cluster binding	F
GO:0031177	1	phosphopantetheine binding	F
GO:0000062	1	acyl-CoA binding	F
GO:0031405	1	lipoic acid binding	F
GO:0030976	1	thiamin pyrophosphate binding	F
GO:0005543	1	phospholipid binding	F
GO:0050839	1	cell adhesion molecule binding	F
GO:0005488	110	binding	F
///
CLUSTER 5:
represntative keyword: porter activity, ln p(n)= -48.6
GO:0005215	22	transporter activity	F
GO:0008565	17	protein transporter activity	F
GO:0005277	3	acetylcholine transporter activity	F
GO:0005489	23	electron transporter activity	F
GO:0005319	3	lipid transporter activity	F
GO:0005351	4	sugar porter activity	F
GO:0015077	1	monovalent inorganic cation transporter activity	F
GO:0005344	3	oxygen transporter activity	F
GO:0017153	3	sodium:dicarboxylate symporter activity	F
GO:0005375	4	copper ion transporter activity	F
GO:0046873	5	metal ion transporter activity	F
GO:0005487	1	nucleocytoplasmic transporter activity	F
GO:0008324	2	cation transporter activity	F
GO:0005338	3	nucleotide-sugar transporter activity	F
GO:0015198	1	oligopeptide transporter activity	F
GO:0005478	2	intracellular transporter activity	F
GO:0005279	1	amino acid-polyamine transporter activity	F
///
CLUSTER 6:
represntative keyword: ase activity, ln p(n)= -93.6
GO:0008026	19	ATP-dependent helicase activity	F
GO:0004386	25	helicase activity	F
GO:0016301	8	kinase activity	F
GO:0016772	2	transferase activity, transferring phosphorus-containing groups	F
GO:0004842	66	ubiquitin-protein ligase activity	F
GO:0004298	14	threonine endopeptidase activity	F
GO:0016491	76	oxidoreductase activity	F
GO:0016705	2	oxidoreductase activity, acting on paired donors, with incorporation or reduction of molecular oxygen	F
GO:0004364	8	glutathione transferase activity	F
GO:0004407	3	histone deacetylase activity	F
GO:0004190	8	aspartic-type endopeptidase activity	F
GO:0004672	103	protein kinase activity	F
GO:0004013	1	adenosylhomocysteinase activity	F
GO:0046933	19	hydrogen-transporting ATP synthase activity, rotational mechanism	F
GO:0046961	19	hydrogen-transporting ATPase activity, rotational mechanism	F
GO:0008417	1	fucosyltransferase activity	F
GO:0008339	2	MP kinase activity	F
GO:0004707	6	MAP kinase activity	F
GO:0004674	85	protein serine/threonine kinase activity	F
GO:0004527	7	exonuclease activity	F
GO:0016740	59	transferase activity	F
GO:0004713	62	protein-tyrosine kinase activity	F
GO:0004197	15	cysteine-type endopeptidase activity	F
GO:0008234	9	cysteine-type peptidase activity	F
GO:0042054	1	histone methyltransferase activity	F
GO:0008757	11	S-adenosylmethionine-dependent methyltransferase activity	F
GO:0003899	20	DNA-directed RNA polymerase activity	F
GO:0004497	17	monooxygenase activity	F
GO:0004799	1	thymidylate synthase activity	F
GO:0050080	1	malonyl-CoA decarboxylase activity	F
GO:0016874	14	ligase activity	F
GO:0004422	1	hypoxanthine phosphoribosyltransferase activity	F
GO:0004365	4	glyceraldehyde-3-phosphate dehydrogenase (phosphorylating) activity	F
GO:0008943	4	glyceraldehyde-3-phosphate dehydrogenase activity	F
GO:0016615	1	malate dehydrogenase activity	F
GO:0017111	38	nucleoside-triphosphatase activity	F
GO:0008553	2	hydrogen-exporting ATPase activity, phosphorylative mechanism	F
GO:0004222	7	metalloendopeptidase activity	F
GO:0008237	9	metallopeptidase activity	F
GO:0016787	68	hydrolase activity	F
GO:0016788	4	hydrolase activity, acting on ester bonds	F
GO:0004000	2	adenosine deaminase activity	F
GO:0004252	2	serine-type endopeptidase activity	F
GO:0004178	1	leucyl aminopeptidase activity	F
GO:0004177	1	aminopeptidase activity	F
GO:0004003	4	ATP-dependent DNA helicase activity	F
GO:0016818	2	hydrolase activity, acting on acid anhydrides, in phosphorus-containing anhydrides	F
GO:0008236	2	serine-type peptidase activity	F
GO:0008415	8	acyltransferase activity	F
GO:0016847	2	1-aminocyclopropane-1-carboxylate synthase activity	F
GO:0016769	7	transferase activity, transferring nitrogenous groups	F
GO:0004838	1	tyrosine transaminase activity	F
GO:0008483	6	transaminase activity	F
GO:0016651	5	oxidoreductase activity, acting on NADH or NADPH	F
GO:0004175	13	endopeptidase activity	F
GO:0008171	3	O-methyltransferase activity	F
GO:0003995	8	acyl-CoA dehydrogenase activity	F
GO:0008233	11	peptidase activity	F
GO:0016887	13	ATPase activity	F
GO:0016779	6	nucleotidyltransferase activity	F
GO:0016853	8	isomerase activity	F
GO:0004494	1	methylmalonyl-CoA mutase activity	F
GO:0003924	12	GTPase activity	F
GO:0004420	2	hydroxymethylglutaryl-CoA reductase (NADPH) activity	F
GO:0042626	4	ATPase activity, coupled to transmembrane movement of substances	F
GO:0004185	4	serine carboxypeptidase activity	F
GO:0008094	6	DNA-dependent ATPase activity	F
GO:0047493	1	ceramide cholinephosphotransferase activity	F
GO:0004623	2	phospholipase A2 activity	F
GO:0004332	2	fructose-bisphosphate aldolase activity	F
GO:0016829	3	lyase activity	F
GO:0004397	1	histidine ammonia-lyase activity	F
GO:0016211	1	ammonia ligase activity	F
GO:0008170	3	N-methyltransferase activity	F
GO:0008378	1	galactosyltransferase activity	F
GO:0004806	4	triacylglycerol lipase activity	F
GO:0004550	1	nucleoside diphosphate kinase activity	F
GO:0016616	4	oxidoreductase activity, acting on the CH-OH group of donors, NAD or NADP as acceptor	F
GO:0004499	1	dimethylaniline monooxygenase (N-oxide-forming) activity	F
GO:0016303	5	phosphatidylinositol 3-kinase activity	F
GO:0016773	4	phosphotransferase activity, alcohol group as acceptor	F
GO:0000334	1	3-hydroxyanthranilate 3,4-dioxygenase activity	F
GO:0004357	1	glutamate-cysteine ligase activity	F
GO:0004742	1	dihydrolipoyllysine-residue acetyltransferase activity	F
GO:0004500	1	dopamine beta-monooxygenase activity	F
GO:0008235	2	metalloexopeptidase activity	F
GO:0004590	1	orotidine-5'-phosphate decarboxylase activity	F
GO:0004588	1	orotate phosphoribosyltransferase activity	F
GO:0004126	1	cytidine deaminase activity	F
GO:0004768	1	stearoyl-CoA 9-desaturase activity	F
GO:0016717	2	oxidoreductase activity, acting on paired donors, with oxidation of a pair of donors resulting in the reduction of molecular oxygen to two molecules of water	F
GO:0004427	3	inorganic diphosphatase activity	F
GO:0004743	1	pyruvate kinase activity	F
GO:0016624	3	oxidoreductase activity, acting on the aldehyde or oxo group of donors, disulfide as acceptor	F
GO:0004428	2	inositol or phosphatidylinositol kinase activity	F
GO:0004518	6	nuclease activity	F
GO:0004820	1	glycine-tRNA ligase activity	F
GO:0004812	11	tRNA ligase activity	F
GO:0004334	1	fumarylacetoacetase activity	F
GO:0004449	3	isocitrate dehydrogenase (NAD+) activity	F
GO:0003980	1	UDP-glucose:glycoprotein glucosyltransferase activity	F
GO:0008137	3	NADH dehydrogenase (ubiquinone) activity	F
GO:0000175	3	3'-5'-exoribonuclease activity	F
GO:0004489	1	methylenetetrahydrofolate reductase (NADPH) activity	F
GO:0004152	1	dihydroorotate dehydrogenase activity	F
GO:0004158	1	dihydroorotate oxidase activity	F
GO:0015036	6	disulfide oxidoreductase activity	F
GO:0003922	1	GMP synthase (glutamine-hydrolyzing) activity	F
GO:0016820	5	hydrolase activity, acting on acid anhydrides, catalyzing transmembrane movement of substances	F
GO:0003934	1	GTP cyclohydrolase I activity	F
GO:0047710	1	bis(5'-adenosyl)-triphosphatase activity	F
GO:0016810	2	hydrolase activity, acting on carbon-nitrogen (but not peptide) bonds	F
GO:0016844	1	strictosidine synthase activity	F
GO:0004833	1	tryptophan 2,3-dioxygenase activity	F
GO:0004519	5	endonuclease activity	F
GO:0016978	1	lipoate-protein ligase B activity	F
GO:0004749	1	ribose phosphate diphosphokinase activity	F
GO:0004730	2	pseudouridylate synthase activity	F
GO:0003978	1	UDP-glucose 4-epimerase activity	F
GO:0016857	1	racemase and epimerase activity, acting on carbohydrates and derivatives	F
GO:0004721	9	phosphoprotein phosphatase activity	F
GO:0003989	1	acetyl-CoA carboxylase activity	F
GO:0004289	5	subtilase activity	F
GO:0015450	3	protein translocase activity	F
GO:0004096	2	catalase activity	F
GO:0004221	4	ubiquitin thiolesterase activity	F
GO:0004759	4	serine esterase activity	F
GO:0004555	1	alpha,alpha-trehalase activity	F
GO:0015662	3	ATPase activity, coupled to transmembrane movement of ions, phosphorylative mechanism	F
GO:0004396	1	hexokinase activity	F
GO:0004347	1	glucose-6-phosphate isomerase activity	F
GO:0016831	1	carboxy-lyase activity	F
GO:0016614	1	oxidoreductase activity, acting on CH-OH group of donors	F
GO:0004367	1	glycerol-3-phosphate dehydrogenase (NAD+) activity	F
GO:0004176	1	ATP-dependent peptidase activity	F
GO:0004156	1	dihydropteroate synthase activity	F
GO:0008705	1	methionine synthase activity	F
GO:0008898	1	homocysteine S-methyltransferase activity	F
GO:0008717	1	D-alanyl-D-alanine endopeptidase activity	F
GO:0004736	1	pyruvate carboxylase activity	F
GO:0016758	7	transferase activity, transferring hexosyl groups	F
GO:0004618	2	phosphoglycerate kinase activity	F
GO:0004619	1	phosphoglycerate mutase activity	F
GO:0004373	1	glycogen (starch) synthase activity	F
GO:0004356	2	glutamate-ammonia ligase activity	F
GO:0005078	1	MAP-kinase scaffold activity	F
GO:0016290	3	palmitoyl-CoA hydrolase activity	F
GO:0004129	4	cytochrome-c oxidase activity	F
GO:0016868	1	intramolecular transferase activity, phosphotransferases	F
GO:0003755	2	peptidyl-prolyl cis-trans isomerase activity	F
GO:0004029	1	aldehyde dehydrogenase (NAD) activity	F
GO:0016298	3	lipase activity	F
GO:0004638	1	phosphoribosylaminoimidazole carboxylase activity	F
GO:0004639	1	phosphoribosylaminoimidazolesuccinocarboxamide synthase activity	F
GO:0004725	6	protein tyrosine phosphatase activity	F
GO:0030693	2	caspase activity	F
GO:0004124	1	cysteine synthase activity	F
GO:0003854	2	3-beta-hydroxy-delta5-steroid dehydrogenase activity	F
GO:0004348	3	glucosylceramidase activity	F
GO:0008408	5	3'-5' exonuclease activity	F
GO:0008410	1	CoA-transferase activity	F
GO:0004089	4	carbonate dehydratase activity	F
GO:0004081	1	bis(5'-nucleosyl)-tetraphosphatase (asymmetrical) activity	F
GO:0008796	1	bis(5'-nucleosyl)-tetraphosphatase activity	F
GO:0017057	1	6-phosphogluconolactonase activity	F
GO:0042132	1	fructose-bisphosphatase activity	F
GO:0042578	1	phosphoric ester hydrolase activity	F
GO:0003913	2	DNA photolyase activity	F
GO:0016836	1	hydro-lyase activity	F
GO:0003994	1	aconitate hydratase activity	F
GO:0004794	1	threonine ammonia-lyase activity	F
GO:0004066	1	asparagine synthase (glutamine-hydrolyzing) activity	F
GO:0030337	1	DNA polymerase processivity factor activity	F
GO:0003951	1	NAD+ kinase activity	F
GO:0008448	1	N-acetylglucosamine-6-phosphate deacetylase activity	F
GO:0004360	1	glutamine-fructose-6-phosphate transaminase (isomerizing) activity	F
GO:0004182	2	carboxypeptidase A activity	F
GO:0004553	4	hydrolase activity, hydrolyzing O-glycosyl compounds	F
GO:0004700	1	atypical protein kinase C activity	F
GO:0004505	1	phenylalanine 4-monooxygenase activity	F
GO:0008113	1	protein-methionine-S-oxide reductase activity	F
GO:0001671	1	ATPase stimulator activity	F
GO:0008121	1	ubiquinol-cytochrome-c reductase activity	F
GO:0004594	1	pantothenate kinase activity	F
GO:0008440	2	inositol trisphosphate 3-kinase activity	F
GO:0004372	1	glycine hydroxymethyltransferase activity	F
GO:0008168	4	methyltransferase activity	F
GO:0004451	1	isocitrate lyase activity	F
GO:0004474	1	malate synthase activity	F
GO:0004523	2	ribonuclease H activity	F
GO:0004342	1	glucosamine-6-phosphate deaminase activity	F
GO:0003964	1	RNA-directed DNA polymerase activity	F
GO:0008080	4	N-acetyltransferase activity	F
GO:0003918	2	DNA topoisomerase (ATP-hydrolyzing) activity	F
GO:0005391	1	sodium:potassium-exchanging ATPase activity	F
GO:0004748	2	ribonucleoside-diphosphate reductase activity	F
GO:0016791	3	phosphoric monoester hydrolase activity	F
GO:0004363	1	glutathione synthase activity	F
GO:0008830	1	dTDP-4-dehydrorhamnose 3,5-epimerase activity	F
GO:0004001	1	adenosine kinase activity	F
GO:0003910	2	DNA ligase (ATP) activity	F
GO:0004576	1	oligosaccharyl transferase activity	F
GO:0009003	1	signal peptidase activity	F
GO:0004829	1	threonine-tRNA ligase activity	F
GO:0004370	1	glycerol kinase activity	F
GO:0004411	1	homogentisate 1,2-dioxygenase activity	F
GO:0003874	1	6-pyruvoyltetrahydropterin synthase activity	F
GO:0004379	1	glycylpeptide N-tetradecanoyltransferase activity	F
GO:0004437	2	inositol or phosphatidylinositol phosphatase activity	F
GO:0003950	1	NAD+ ADP-ribosyltransferase activity	F
GO:0008138	3	protein tyrosine/serine/threonine phosphatase activity	F
GO:0003896	2	DNA primase activity	F
GO:0008318	3	protein prenyltransferase activity	F
GO:0004004	1	ATP-dependent RNA helicase activity	F
GO:0004823	1	leucine-tRNA ligase activity	F
GO:0004827	1	proline-tRNA ligase activity	F
GO:0004540	2	ribonuclease activity	F
GO:0004143	1	diacylglycerol kinase activity	F
GO:0003993	2	acid phosphatase activity	F
GO:0003884	1	D-amino-acid oxidase activity	F
GO:0004601	3	peroxidase activity	F
GO:0004525	2	ribonuclease III activity	F
GO:0004491	1	methylmalonate-semialdehyde dehydrogenase (acylating) activity	F
GO:0004802	1	transketolase activity	F
GO:0004362	1	glutathione-disulfide reductase activity	F
GO:0004719	1	protein-L-isoaspartate (D-aspartate) O-methyltransferase activity	F
GO:0003876	1	AMP deaminase activity	F
GO:0019239	1	deaminase activity	F
GO:0004722	2	protein serine/threonine phosphatase activity	F
GO:0004814	1	arginine-tRNA ligase activity	F
GO:0016747	1	transferase activity, transferring groups other than amino-acyl groups	F
GO:0004821	1	histidine-tRNA ligase activity	F
GO:0004476	2	mannose-6-phosphate isomerase activity	F
GO:0004822	1	isoleucine-tRNA ligase activity	F
GO:0003997	1	acyl-CoA oxidase activity	F
GO:0017017	1	MAP kinase phosphatase activity	F
GO:0004815	1	aspartate-tRNA ligase activity	F
GO:0004714	1	transmembrane receptor protein tyrosine kinase activity	F
GO:0000104	1	succinate dehydrogenase activity	F
GO:0004807	1	triose-phosphate isomerase activity	F
GO:0004675	2	transmembrane receptor protein serine/threonine kinase activity	F
GO:0004733	1	pyridoxamine-phosphate oxidase activity	F
GO:0004571	1	mannosyl-oligosaccharide 1,2-alpha-mannosidase activity	F
GO:0004053	1	arginase activity	F
GO:0004070	1	aspartate carbamoyltransferase activity	F
GO:0004086	1	carbamoyl-phosphate synthase activity	F
GO:0016812	1	hydrolase activity, acting on carbon-nitrogen (but not peptide) bonds, in cyclic amides	F
GO:0016743	1	carboxyl- and carbamoyltransferase activity	F
GO:0004652	1	polynucleotide adenylyltransferase activity	F
GO:0005069	1	transmembrane receptor protein tyrosine kinase docking protein activity	F
GO:0004435	1	phosphoinositide phospholipase C activity	F
GO:0004047	2	aminomethyltransferase activity	F
GO:0005388	1	calcium-transporting ATPase activity	F
GO:0004579	2	dolichyl-diphosphooligosaccharide-protein glycotransferase activity	F
GO:0004148	1	dihydrolipoyl dehydrogenase activity	F
GO:0016757	1	transferase activity, transferring glycosyl groups	F
GO:0004375	1	glycine dehydrogenase (decarboxylating) activity	F
GO:0004149	1	dihydrolipoyllysine-residue succinyltransferase activity	F
GO:0004591	1	oxoglutarate dehydrogenase (succinyl-transferring) activity	F
GO:0004826	3	phenylalanine-tRNA ligase activity	F
GO:0003887	4	DNA-directed DNA polymerase activity	F
GO:0004769	1	steroid delta-isomerase activity	F
GO:0004179	1	membrane alanyl aminopeptidase activity	F
GO:0004008	1	copper-exporting ATPase activity	F
GO:0004484	1	mRNA guanylyltransferase activity	F
GO:0003917	1	DNA topoisomerase type I activity	F
GO:0008177	1	succinate dehydrogenase (ubiquinone) activity	F
GO:0016627	1	oxidoreductase activity, acting on the CH-CH group of donors	F
GO:0016706	1	oxidoreductase activity, acting on paired donors, with incorporation or reduction of molecular oxygen, 2-oxoglutarate as one donor, and incorporation of one atom each of oxygen into both donors	F
GO:0004064	1	arylesterase activity	F
GO:0003824	87	catalytic activity	F
GO:0008642	13	ubiquitin-like activating enzyme activity	F
GO:0004470	1	malic enzyme activity	F
GO:0004839	3	ubiquitin activating enzyme activity	F
GO:0016538	2	cyclin-dependent protein kinase regulator activity	F
GO:0008603	1	cAMP-dependent protein kinase regulator activity	F
GO:0005083	3	small GTPase regulator activity	F
GO:0030235	1	nitric-oxide synthase regulator activity	F
GO:0008605	1	protein kinase CK2 regulator activity	F
GO:0015459	1	potassium channel regulator activity	F
GO:0005246	1	calcium channel regulator activity	F
GO:0008601	1	protein phosphatase type 2A regulator activity	F
GO:0005096	3	GTPase activator activity	F
GO:0008538	1	proteasome activator activity	F
GO:0005099	1	Ras GTPase activator activity	F
GO:0004867	9	serine-type endopeptidase inhibitor activity	F
GO:0004869	2	cysteine protease inhibitor activity	F
GO:0004857	1	enzyme inhibitor activity	F
GO:0008073	1	ornithine decarboxylase inhibitor activity	F
GO:0005093	1	Rab GDP-dissociation inhibitor activity	F
GO:0004864	1	protein phosphatase inhibitor activity	F
GO:0005094	1	Rho GDP-dissociation inhibitor activity	F
///
CLUSTER 7:
representative keyword: receptor activity, ln p(n)= -37.6
GO:0004879	36	ligand-dependent nuclear receptor activity	F
GO:0004888	2	transmembrane receptor activity	F
GO:0001584	20	rhodopsin-like receptor activity	F
GO:0004983	4	neuropeptide Y receptor activity	F
GO:0005057	1	receptor signaling protein activity	F
GO:0003707	51	steroid hormone receptor activity	F
GO:0004872	36	receptor activity	F
GO:0004930	14	G-protein coupled receptor activity	F
GO:0008158	1	hedgehog receptor activity	F
GO:0030594	16	neurotransmitter receptor activity	F
GO:0004890	6	GABA-A receptor activity	F
GO:0004970	3	ionotropic glutamate receptor activity	F
GO:0005021	1	vascular endothelial growth factor receptor activity	F
GO:0005003	1	ephrin receptor activity	F
GO:0005006	1	epidermal growth factor receptor activity	F
GO:0005024	2	transforming growth factor beta receptor activity	F
GO:0008262	1	importin-alpha export receptor activity	F
GO:0005486	2	t-SNARE activity	F
///
CLUSTER 8:
representative keyword: structural activity, ln p(n)= -3.85
GO:0005198	43	structural molecule activity	F
GO:0005200	6	structural constituent of cytoskeleton	F
///
CLUSTER 9:
representative keyword: growth factor activity, ln p(n)= -8.43
GO:0008083	1	growth factor activity	F
///
CLUSTER 10:
representative keyword: exchange activity, ln p(n)= -21.1
GO:0005085	6	guanyl-nucleotide exchange factor activity	F
GO:0000774	1	adenyl-nucleotide exchange factor activity	F
GO:0005452	1	inorganic anion exchanger activity	F
GO:0015380	1	anion exchanger activity	F
///
CLUSTER 11:
representative keyword: dimerization activity, ln p(n)= -11.3
GO:0046983	9	protein dimerization activity	F
GO:0042803	1	protein homodimerization activity	F
///
CLUSTER 12:
representative keyword: motor activity, ln p(n)= -8.92
GO:0003777	20	microtubule motor activity	F
GO:0003774	19	motor activity	F
///
CLUSTER 13:
representative keyword: transducer activity, ln p(n)= -5.26
GO:0004871	24	signal transducer activity	F
///
CLUSTER 14:
representative keyword: carrier activity, ln p(n)= -26.2
GO:0008320	6	protein carrier activity	F
GO:0005386	2	carrier activity	F
GO:0009055	1	electron carrier activity	F
GO:0008518	1	reduced folate carrier activity	F
GO:0005498	1	sterol carrier activity	F
///
CLUSTER 15:
representative keyword: nuclear pore, ln p(n)= -7.92
GO:0017056	1	structural constituent of nuclear pore	F
///
CLUSTER 16:
representative keyword: guide activity, ln p(n)= -8.15
GO:0030559	1	rRNA pseudouridylation guide activity	F
///
CLUSTER 17:
representative keyword: channel activity, ln p(n)= -32.2
GO:0005249	12	voltage-gated potassium channel activity	F
GO:0005262	2	calcium channel activity	F
GO:0005261	4	cation channel activity	F
GO:0005216	24	ion channel activity	F
GO:0005267	8	potassium channel activity	F
GO:0005230	16	extracellular ligand-gated ion channel activity	F
GO:0008308	2	voltage-gated ion-selective channel activity	F
GO:0005272	3	sodium channel activity	F
GO:0004889	5	nicotinic acetylcholine-activated cation-selective channel activity	F
GO:0005234	3	glutamate-gated ion channel activity	F
GO:0005220	1	inositol 1,4,5-triphosphate-sensitive calcium-release channel activity	F
///
CLUSTER 18:
representative keyword: pepsin activity,ln p(n)= -6.83
GO:0004194	5	pepsin A activity	F
///
CLUSTER 19:
representative keyword: cuticle, ln p(n)= -4.45
GO:0042302	41	structural constituent of cuticle	F
///
CLUSTER 20:
representative keyword: lysozyme, ln p(n)= -8.15
GO:0003796	2	lysozyme activity	F
///
CLUSTER 21:
representative keyword: hormone activity, ln p(n)= -14.0
GO:0005184	1	neuropeptide hormone activity	F
GO:0005179	2	hormone activity	F
///
CLUSTER 22:
representative keyword: extracellular matrix, ln p(n)= -8.15
GO:0005201	1	extracellular matrix structural constituent	F
///
CLUSTER 23:
representative keyword: astacin activity, ln p(n)= -8.15
GO:0008533	2	astacin activity	F
///
CLUSTER 24:
representative keyword: neprilysin activity, ln p(n)= -8.84
GO:0004245	1	neprilysin activity	F
///
CLUSTER 25:
representative keyword: muscle, ln p(n)= -8.15
GO:0008307	1	structural constituent of muscle	F
///
